# Supplementary material for: Pt2CeO2 Heterojunction Supported on Multiwalled Carbon Nanotubes for Robust Electrocatalytic Oxidation of Methanol
Source: Molecules. 2023 Mar 27;28(7):2995. doi: 10.3390/molecules28072995 (PMC10095660; doi:10.3390/molecules28072995)
Supplement: Supplementary file 1 [file molecules-28-02995-s001.zip]

Archive with 1 entries (1 files):
- molecules-2166310-supplementary.pdf
